# Supplementary material for: Single-dose bNAb cocktail or abbreviated ART post-exposure regimens achieve tight SHIV control without adaptive immunity
Source: Nat Commun. 2020 Jan 7;11:70. doi: 10.1038/s41467-019-13972-y (PMC6946664; doi:10.1038/s41467-019-13972-y)
Supplement: Supplementary file 4 — Source Data [file 41467_2019_13972_MOESM4_ESM.xlsx]

## Sheet: Figure 2a
Figure 2a
			Animal ID
		Time (weeks) following SHIV oral inoculation	36206	36207	37220	37223	37235
	Pre-bleed (Day 0)	0	50	50	50	50	50		Values in blue are below the limit of detection (50 copies/ml plasma)
	Day 4	0.57	1495.07	4430.97
	Day 7	1	268658	2.10652e+06	1.54347e+06	1.06489e+06	142733
	Day 10	1.43	22867710	4.39609e+07	2.25552e+07	2.21218e+07	8.62891e+06
	Day 14	2			1.14717e+07	1.00116e+07	1.59266e+07
	Day 15 Nx	2.14	85874.6	337471
	Wk 3	3			5.72738e+06	4.58766e+06	4.42942e+06
	Wk 4	4			9.97229e+06	4.49144e+06	5.03899e+06
	Wk 5	5			2.21138e+07	6.42297e+06	3.7171e+06
	Wk 6	6			4.91332e+07	8.49781e+06	9.21092e+06
	Wk 7	7			8.05441e+07	1.28024e+07	1.4782e+07
	Wk 8	8			40727155	5.3994e+06	6.19292e+06
	Wk 9	9			130752975	1.73415e+07	1.55573e+07
	Wk 10	10			1.33517e+08	2.72281e+07	2.47017e+07
	Wk 11	11				2.77978e+07	2.64551e+07
	Wk 11 Nx	11.14
	Wk 12	12				1.8101e+07	2.31273e+07
	Wk 13	13				2.24001e+07	3.10094e+07
	Wk 14	14				2.69558e+07	3.76663e+07
	Wk 14 Nx	14.43				2.73602e+07
	Wk 15	15					4.46645e+07

## Sheet: Figure 2b
Figure 2b
			Animal ID
		Time (weeks) following SHIV oral inoculation	36206	36207	37220	37223	37235
	Pre-bleed (Day 0)	0	10	10	10	10	10		Values in blue are below the limit of detection (10 copies/million cells)
	Day 7	1	3014.01	9954.88	16644	10195.2	2897.55
	Day 14	2			30340.4	25043.4	23728.8
	Day 15 Nx	2.14	7083.45	13009
	Wk 4	4			55841.9	43305.3	31090.3
	Wk 6	6			85460.1	54117.4	56897.5
	Wk 8	8			93857.7	66948.8	77881
	Wk 10	10			68501.3	61687.2	64967.5
	Wk 11	11
	Wk 12	12				63520.4	68167.2
	Wk 13	13
	Wk 14	14				51183.3	65419.2
	Wk 15	15				38167.8	53228.4

## Sheet: Figure 2c
Figure 2c
			Animal ID
		Time (weeks) following SHIV oral inoculation	36494	36505	36521	36533	36557	36566
	Pre-bleed (Day 0)	0	38.0888	50	50	26.8392	50	50		Values in blue are below the limit of detection (50 copies/ml plasma)
	Day 4	0.57	50	50	50	50	50	50
	Day 7	1	50	887.008	50	50	151.388	50
	Day 10	1.43	50	74.8434	50	50	50	50
	Day 14	2	50	50	50	50	50	50
	Wk 3	3	50	50	50	50	50	50
	Wk 4	4	50	50	50	50	50	50
	Wk 5	5	50	50	50	140954	50	50
	Wk 6	6	50	3.24648e+06	50	4.02946e+07	243991	50
	Wk 7	7	50	4.89451e+06	50	1.4121e+07	1.93805e+06	159.535
	Wk 8	8	50	2.62459e+06	50	1.07377e+07	180288	145.394
	Wk 9	9	50	1.34008e+06	50	1.10403e+07	11848.6	50
	Wk 10	10	50	834300	32.7446	3.38307e+07	77959.9	50
	Wk 11	11	50	1.46312e+06	50	4.53158e+07	47200.2	50
	Wk 12	12	50	704329	50	4.55754e+07	21436.2	50
	Wk 13	13	50	647952	50	4.9614e+07	6684.92	50
	Wk 14	14	50	729864	50	76612335	7538.59	50
	Wk 15	15	50	540231	50	4.35893e+07	11372.6	50
	Wk 16	16	50	315011	50	71497875	4404.18	50
	Wk 17	17	50	521251	50	109373895	807.743	50
	Wk 18	18	50	214135	50	41477830	3244.27	50
	Wk 19	19	50	129235	50	5.10331e+07	214.186	50
	Wk 20	20	50	83580.1	50		806.133	50
	Wk 21	21	50	71764.7	50		4064.75	50
	Wk 22	22	50	49135	50		1693.32	50
	Wk 23	23	50	24452	50		354.453	28.293
	Wk 24	24	50	18826.1	50		49.4238	50
	Wk 25	25	50	30493.8	50		50	50
	Wk 26	26	50	4595.65	50		24.0465	50
	Wk 27	27	50	3166.16	50		82.7334	50
	Wk 28	28	50	4897.3	50		55.4376	50
	Wk 29	29	50	2690.53	50		87.7209	50
	Wk 30	30	50	4241.7	46.77
	Wk 31	31	50	7945.79	50
	Wk 32	32					69.3049	50
	Wk 33	33					17236.1	50
	Wk 34	34	50	30724.6			40632	50
	Wk 35	35	50	173824			10531.9	94.6201
	Wk 36	36	50	18044.9			7907.14	50
	Wk 37	37	193.06	2291.12			5306.91	50
	Wk 38	38	50	10597.6
	Wk 39	39	50	11021.4

## Sheet: Figure 2d
Figure 2d
			Animal ID
		Time (weeks) following SHIV oral inoculation	36494	36505	36521	36533	36557	36566
	Pre-bleed (Day 0)	0	10	10	10	22.6395	10	10		Values in blue are below the limit of detection (10 copies/million cells)
	Day 7	1	10	10	10	10	10	10
	Day 14	2	22.9979	10	0.56557	10	10	10
	Wk 4	4	10	10	10	10	10	10
	Wk 6	6	10	31247.7	10	88776.4	1387.71	10
	Wk 8	8	10	46829.3	10	58222	4256.93	10
	Wk 10	10	10	48157.9	10	125124	3738.61	10
	Wk 12	12	10	32893.7	10	67582.3	980.388	10
	Wk 14	14	10	8713.09	10	77662.3	2223.23	10
	Wk 16	16	10	23212.6	10	90979.2	1641.47	10
	Wk 18	18	10	18035.9	15.7243	103013	1536.26	10
	Wk 20	20	10	16699.7	10	59692.4	1437.31	10
	Wk 22	22	10	11170.1	10
	Wk 23	23					597.785	10
	Wk 25	25	10	8696.92	10		695.96	10
	Wk 27	27	10	9308.09	10		543.309	10
	Wk 29	29	10	6159.78	10		670.972	10
	Wk 31	31	10	7161.17	10
	Wk 32	32					297.361	10
	Wk 34	34	10	3561.87
	Wk 37	37					642.084	10
	Wk 39	39	10	2437.49

## Sheet: Figure 2e
Figure 2e
			Animal ID
		Time (weeks) following SHIV oral inoculation	37331	37341	37342	37359	37363	37364
	Pre-bleed (Day 0)	0	50	50	50	9.93552	50	50		Values in blue are below the limit of detection (50 copies/ml plasma)
	Day 7 or 8	1	50	50	50	50	50	50
	Day 14	2	50	14.0056	50	50	50	63.0833
	Wk 3	3	50	50	50	50	57.1848	50
	Wk 4	4	50	50	353.977	50	50	50
	Wk 5	5	50	50	50	70.2513	113.357	50
	Wk 6	6	50	50	24.6083	50	50	50
	Wk 7	7	43.0716	50	50	50	50	50
	Wk 8	8	50	50	50	50	50	50
	Wk 9	9	50	50	50	50	50	50
	Wk 10	10	50	50	50	50	50	50
	Wk 11	11	50	50	50	50	50	50
	Wk 12	12	50	50	50	50	50	50
	Wk 13	13	50	50	50	50	50	50
	Wk 14	14	50	50	50	80.9435	50	50
	Wk 15	15	50	50	50	50	50	50
	Wk 16	16	50	50	50	50	50	50
	Wk 17	17	50	50	50	50	50	50
	Wk 18	18	50	50	50	50	50	50
	Wk 19	19	50	50	50	50	50	50
	Wk 20	20	50	50	50	50	50	50
	Wk 21	21	50	50	50	50	50	50
	Wk 22	22	50	50	50	50	50	50
	Wk 23	23	50	50	50	50	50	50
	Wk 24	24	50	50	50	50	50	50

## Sheet: Figure 2f
Figure 2f
			Animal ID
		Time (weeks) following SHIV oral inoculation	37331	37341	37342	37359	37363	37364
	Pre-bleed (Day 0)	0	10	10	10	10	10	10		Values in blue are below the limit of detection (10 copies/million cells)
	Day 7	1	10	10	10	10	10	10
	Day 14	2	10	10	10	10	10	10
	Wk 4	4	10	10	10	10	10	10
	Wk 6	6	10	10	10	10	10	10
	Wk 8	8	10	10	10	10	10	10
	Wk 10	10	10	10	10	10	10	10
	Wk 12	12	10	10	10	10	10	10
	Wk 14	14	10	10	10	10	10	10
	Wk 16	16	10	10	10	10	10	10
	Wk 18	18	10	10	10	10	10	10
	Wk 20	20	10	10	10	10	10	10
	Wk 22	22	10	10	10	10	10	10
	Wk 24	24	10	10	10	10	10	10

## Sheet: Figure 2g
Figure 2g
			Animal ID
		Time (weeks) following SHIV oral inoculation	37389	37390	37427	37480	37481	37482
	Pre-bleed (Day 0)	0	230.113	50	50	50	50	50		Values in blue are below the limit of detection (50 copies/ml plasma)
	Day 7	1	7554.85	50	50	50	50	69.0981
	Day 14	2	3952.9	50	50	196.261	50	50
	Wk 3	3	50	50	50	50	50	50
	Wk 4	4	50	50	50	50	50	50
	Wk 5	5	50	50	50	186.929	50	50
	Wk 6	6	50	50	50	50	50	50
	Wk 7	7	50	50	50	50	50	50
	Wk 8	8	50	50	50	50	50	50
	Wk 9	9	50	50	50	50	50	26.3241
	Wk 10	10	50	50	50	50	50	50
	Wk 11	11	50	50	50	50	50	50
	Wk 12	12	50	50	50	50	50	50
	Wk 13	13	50	50	50	50	50	50
	Wk 14	14	50	50	50	50	50	50
	Wk 15	15	50	50	50	50	50	50
	Wk 16	16	50	50	50	50	50	50
	Wk 17	17	50	50	50	50	50	50
	Wk 18	18	50	50	50	50	50	50
	Wk 19	19	50	50	50	50	50	50
	Wk 20	20	50	50	50	50	50	50
	Wk 21	21	50	50	50	50	50	50
	Wk 22	22	50	50	50	50	50	50
	Wk 23	23	50	50	50	50	50	50
	Wk 24	24	50	50	50		50	50

## Sheet: Figure 2h
Figure 2h
			Animal ID
		Time (weeks) following SHIV oral inoculation	37389	37390	37427	37480	37481	37482
	Pre-bleed (Day 0)	0	10	10	10	10	10	319.979		Values in blue are below the limit of detection (10 copies/million cells)
	Day 7	1	10	10	10	10	10	10
	Day 14	2	10	5.49344	10	10	10	10
	Wk 4	4	10	10	10	10	10	10
	Wk 6	6	10	10	10	10	10	10
	Wk 8	8	10	10	10	10	10	10
	Wk 10	10	10	10	10	10	10	10
	Wk 12	12	10	10	10	10	10	10
	Wk 14	14	10	10	10	10	10	10
	Wk 16	16	10	10	10	10	10	10
	Wk 18	18	10	10	10	10	10	10
	Wk 20	20	10	10	10	10	10	10
	Wk 22	22	10	10	10	10	10	10
	Wk 23	23				10
	Wk 24	24	10	10	10		10	10

## Sheet: Figure 3a
Figure 3a
			Animal ID
		Time (weeks) following SHIV oral inoculation	36494	36505	36521	36533	36557	36566
	Pre-bleed (Day 0)	0	0.3		0.3	0.3	0.3	0.3
	Day 4	0.571	29.7	29.75	32.35	31.2	30.45	33.95
	Day 7	1	57.7	50.05	62.05	68.7	55.8	65
	Day 10	1.43	61.45	66.5	65.25	77.85	67.8	83.65
	Day 14	2	89.6	73.15	88.6	88.3	83.4	91.55
	Wk 3	3	62.55	35.7	43.6	27.3	33.75	22.05
	Wk 4	4	41.25	5.45	4.8	0.3	8.7	0.3
	Wk 5	5	32.55	0.3	0.3	0.3	1.2	0.3
	Wk 6	6	23	0.3	0.3	0.3	0.3	0.3
	Wk 8	8	11.25	0.3	0.3		0.3	0.3
	Wk 10	10	8.3	0.3	0.3	0.3	0.3	0.3
	Wk 12	12	4.3	0.3	0.3	0.3	0.3	0.3
	Wk 14	14	2.6	0.3	0.3	0.3	0.3	0.3
	Wk 16	16	1.2	0.3	0.3	0.3	0.3	0.3
	Wk 18	18	0.6	0.3	0.3	0.3	0.3	0.3
	Wk 20	20	0.3	0.3	0.3		0.3	0.3
	Wk 22	22	0.3	0.3	0.3		0.3	0.3
	Wk 24	24	0.3	0.3	0.3		0.3	0.3

## Sheet: Figure 3b
Figure 3b
			Animal ID
		Time (weeks) following SHIV oral inoculation	36494	36505	36521	36533	36557	36566
	Pre-bleed (Day 0)	0	0.3		0.3	0.3	0.3	0.3
	Day 4	0.571	10	8.2	10	10.45	8.5	11.5
	Day 7	1	14.15	11.65	15.55	16.55	13.1	20.1
	Day 10	1.43	16.25	14.55	18.3	17.25	15.85	22.25
	Day 14	2	13	7.75	12.9	9.1	6.7	11.65
	Wk 3	3	0.5	0.65	1.75	0.3	0.3	0.3
	Wk 4	4	0.3	0.3	0.3	0.3	0.3	0.3
	Wk 5	5	0.3	0.3	0.3	0.3	0.3	0.3
	Wk 6	6	0.3	0.3	0.3	0.3	0.3	0.3
	Wk 8	8	0.3	0.3	0.3		0.3	0.3
	Wk 10	10	0.3	0.3	0.3	0.3	0.3	0.3
	Wk 12	12	0.3	0.3	0.3	0.3	0.3	0.3
	Wk 14	14	0.3	0.3	0.3	0.3	0.3
	Wk 16	16	0.3	0.3	0.3	0.3	0.3
	Wk 18	18	0.3	0.3	0.3	0.3	0.3
	Wk 20	20	0.3	0.3	0.3		0.3
	Wk 22	22	0.3	0.3	0.3		0.3
	Wk 24	24	0.3	0.3	0.3		0.3

[truncated: 24 more sheets: Figure 3c, Figure 3d, Figure 3e, Figure 3f, Figure 3g, Figure 3h, Figure 5a, Figure 5b, Figure 5c, Figure 5d, Figure 5e, Figure 5f, Figure 5g, Figure 5h, Supp Fig 1a, Supp Fig 1b, Supp Fig 1c, Supp Fig 1d, Supp Figs 2 and 7, Supp Fig 3 …]
